# Supplementary material for: Occupational endotoxin exposure in association with atopic sensitization and respiratory health in adults: Results of a 5-year follow-up
Source: PLoS One. 2017 Dec 6;12(12):e0189097. doi: 10.1371/journal.pone.0189097 (PMC5718503; doi:10.1371/journal.pone.0189097)
Supplement: S1 Dataset — (XLSX) [file pone.0189097.s008.xlsx]

## Sheet: variables
Variable name	Description	Unit
gender	Gender	1 = female
Ythagr	Farm childhood	1 = yes
age	Age	years
l2endoOM1P	Modeled endotoxin exposure at baseline	EU/m3, log2
endoPchange	Change between baseline and follow‑up endotoxin exposure	EU/m3, log2
eversmoke	Ever smokers	1 = yes
totigedif_py2	Total IgE, change per year	IU/ml, log2
FEV1pcprGLI_difpy	FEV1 %pred (GLI) change per year	%
FVCpcprGLI_difpy	FVC %pred (GLI) change per year	%
tifpcprGLI_difpy	FEV1/FVC %pred (GLI) change per year	%
MMEFpcprGLI_difpy	FEF25-75 %pred (GLI) change per year	%
FEV1dif_py	FEV1, change per year	ml/year
FVCdif_py	FVC, change per year	ml/year
tif_dif_py)	FEV1/FVC, change per year	/year
MMEF2575_difpy	FEF25-75, change per year	litres/second/year
Wheezedif	Wheeze at baseline and follow‑up	0 = negative at baseline, negative at follow-up, 1 = negative at baseline, positive at follow-up, 2= positive at baseline, negative at follow-up, 3= positive at baseline, positive at follow-up
Atopydif	Atopy at baseline and follow up	0 = negative at baseline, negative at follow-up, 1 = negative at baseline, positive at follow-up, 2= positive at baseline, negative at follow-up, 3= positive at baseline, positive at follow-up
HDMdif	HDM IgE at baseline and follow up	0 = negative at baseline, negative at follow-up, 1 = negative at baseline, positive at follow-up, 2= positive at baseline, negative at follow-up, 3= positive at baseline, positive at follow-up
Grassdif	Grass IgE at baseline and follow up	0 = negative at baseline, negative at follow-up, 1 = negative at baseline, positive at follow-up, 2= positive at baseline, negative at follow-up, 3= positive at baseline, positive at follow-up
hooikrcdif	Hay fever at baseline and follow up	0 = negative at baseline, negative at follow-up, 1 = negative at baseline, positive at follow-up, 2= positive at baseline, negative at follow-up, 3= positive at baseline, positive at follow-up
allergydif	Allergy at baseline and follow up	0 = negative at baseline, negative at follow-up, 1 = negative at baseline, positive at follow-up, 2= positive at baseline, negative at follow-up, 3= positive at baseline, positive at follow-up
astmadif	Asthma at baseline and follow up	0 = negative at baseline, negative at follow-up, 1 = negative at baseline, positive at follow-up, 2= positive at baseline, negative at follow-up, 3= positive at baseline, positive at follow-up

## Sheet: data
Gender	Ythagr	age	Wheezedif	Atopydif	HDMdif	Grassdif	hooikrcdif	allergydif	atopy06_1	astmadif	l2endoOM1P	endoPchange	eversmoke	FEV1pcprGLI_difpy	FVCpcprGLI_difpy	tifpcprGLI_difpy	MMEFpcprGLI_difpy	FEV1dif_py	FVCdif_py	tif_dif_py	MMEF2575_difpy	totigedif_py2
0	0	21.7	0	3	2	3	1	1	0	0	4.54863	0	0	1.40376	1.40082	0.0866552	2.04604	46.0711	73.2062	-0.226974	0.0484137	-2.34614
0	0	23.2	0				0	0		0	8.78979	7.11748	1	-0.579982	-0.340787	-0.154166	-3.02876	-51.6819	-30.1285	-0.431302	-0.216925	-5.02993
0	0	23.6	0	0	0	0	0	0	0	0	7.68899	7.88401	1									0
0	0	24.1	0	0	0	0	0	0	0	0	12.0121	11.8273	0									0
0	0	24.3	0				0	0		0	9.72426	0	0
0	0	24.3	0	0	0	0	0	0	0	0	3.73364	0	1	-1.50444	-0.130034	-1.14842	-3.50677	-100.405	-24.3203	-1.22548	-0.222006	-2.78921
0	0	25.2	3	3	3	3	1	3	0	0	7.78145	0	1									6.81363
0	0	25.6	3	3	3	3	3	3	0	3	4.31505	8.01772	0	-0.841117	-0.652334	-0.1835	-0.732932	-47.2676	-29.2981	-0.412778	-0.0669951	11.5404
0	0	25.9	0	0	0	0	0	0	0	0	10.771	-10.1318	0	-0.552445	-0.945839	0.293654	0.418972	-26.5636	-33.8083	-0.0223024	-0.00603719	0
0	0	28.6	0				0	0		0	9.72426	0	0
0	0	28.7	0	2	2	0	0	0	0	0	8.12447	0	0	-3.27685	-3.25917	-0.167497	-2.31362	-190.149	-217.313	-0.345856	-0.15849	0
0	0	28.8	0	0	0	0	0	0	0	0	8.42106	8.36982	0	0.731118	0.934942	-0.124973	8.37648	2.22036	24.8681	-0.296819	0.368359	2.03676
0	0	29.1	0	3	3	0	2	3	0	0	10.771	0	0	0.459405	-0.31507	0.700328	4.01547	-16.9228	-47.7464	0.35797	0.10617	2.75884
0	0	29.2	0	0	0	0	0	0	0	0	12.9227	0	0	-1.5044	-0.184116	-1.26572	-3.04634	-88.8979	-28.5814	-1.25834	-0.172079	-3.69944
0	0	29.4	0	0	0	0	0	0	0	0	12.9227	0	0	2.73705	1.6614	1.40463	4.82119	132.069	106.902	0.925873	0.215364	0
0	0	29.4	0	3	0	3	3	3	0	0	4.54863	0	0	-0.60831	-0.954401	0.482938	0.642765	-37.5217	-52.374	0.168362	-0.00703531	-2.7596
0	0	30.1	0	3	3	3	0	3	0	0	12.6604	0	0									-4.46868
0	0	30.4	0	3	0	3	3	3	0	0	8.12447	0	0	-0.141543	0.309044	-0.465028	-0.969267	-40.453	-9.18499	-0.593248	-0.119014	0
0	0	30.6	0	3	0	3	3	3	0	0	10.1983	0	0	-2.06215	-2.43844	0.332526	-0.606782	-115.588	-151.668	0.0733422	-0.0641415	-1.5469
0	0	30.6	1	3	3	0	0	0	0	0	3.73364	0	1	0.0149391	-0.740913	0.989273	3.95933	-19.4851	-53.2975	0.608632	0.13162	3.27456
0	0	31	0	3	0	3	3	3	0	0	4.54863	0	1	-0.910631	-1.05572	0.263263	-1.1731	-71.1729	-81.536	0.0172683	-0.118882	-1.28087
0	0	31.3	3	3	3	3	0	3	0	3	12.0121	0	0	2.11213	0.784438	1.66433	2.2086	83.97	36.2688	1.19249	0.0827874	1.42792
0	0	31.7	2				0	3		0	12.6604	10.3337	0
0	0	32.8	2	0	0	0	0	2	0	0	8.42106	-8.28178	0	-1.05586	-0.967942	-0.183093	1.33625	-64.2715	-63.8236	-0.331653	0.0320238	-1.58869
0	0	33.6	0	0	0	0	0	0	0	0	7.78145	0	0	-1.01135	-1.10211	0.0645717	0.282987	-88.0095	-102.713	-0.130934	-0.0313254	0
0	0	33.7	0	3	0	3	2	3	0	2	8.12447	0	1	-0.123324	-1.32744	1.13598	2.3527	-34.5718	-91.4102	0.724967	0.052932	0
0	0	34	0	0	0	0	0	0	0	0	7.78145	-7.5582	0	-1.82493	-1.35737	-0.440457	-3.18936	-113.116	-95.9161	-0.561369	-0.190416	0
0	0	34.1	0	3	3	3	0	0	0	0	9.72426	0	0	0.0870314	-0.9121	0.829201	1.37786	-27.3988	-88.4417	0.494827	0.0332412	2.68885
0	0	34.4	0	0	0	0	0	0	0	0	8.78979	0	0	-2.40489	-1.83573	-0.682593	-3.27053	-153.731	-141.236	-0.72772	-0.196124	0
0	0	34.5	1	0	0	0	0	2	0	0	8.67015	0	0	-1.79072	-1.15186	-0.538237	-3.74217	-126.58	-102.5	-0.629134	-0.230359	0
0	0	35	1	0	0	0	0	0	0	0	12.0121	0	1	0.0555322	-0.500867	0.635688	2.51518	-28.2846	-54.3421	0.318976	0.0706002	-0.770511
0	0	35.7	0				0	0		0	8.42106	-8.28178	0	-2.67489	-1.90477	-1.07811	-2.07821	-128.095	-102.342	-1.07986	-0.109732
0	0	35.8	0	3	3	0	3	3	0	0	4.54863	0	0	0.600528	0.474844	0.089778	1.65266	-7.03155	0	-0.129997	0.0134771	-3.72155
0	0	36.1	0				0	3		0	7.68899	7.88401	1	-2.73091	-3.92237	0.965472	0.810486	-187.422	-293.405	0.577634	-0.0319064
0	0	36.2	0	3	0	3	0	0	0	2	4.97921	7.5582	0	-0.619612	-0.771935	0.139417	-1.13796	-63.337	-72.4429	-0.0769879	-0.10401	-0.0152976
0	0	36.6	0	3	3	1	0	0	0	0	9.72426	12.9944	0									3.16504
0	0	36.8	0	0	0	0	0	0	0	0	8.12447	0	0	-2.31418	-2.51536	0.0552448	-2.11171	-92.2408	-105.53	-0.178075	-0.108657	0
0	0	36.8	0	3	3	3	1	1	0	0	4.54863	7.99811	0	-2.18861	-2.1963	0.202985	-1.12711	-140.902	-158.099	-0.0343337	-0.132498	0
0	0	36.9	0	1	0	0	1	1	1	0	9.18349	0	0	1.63299	1.8128	-0.400439	4.0881	27.5792	59.5617	-0.53868	0.0785658	1.30261
0	0	38.3	0	3	2	3	0	3	0	2	7.78145	0	0	0.731285	-0.174446	0.854207	2.34801	17.1242	-20.5491	0.488984	0.0727277	-1.06076
0	0	38.5	0	0	0	0	0	1	0	0	8.78979	0	0	-0.707632	-0.945959	0.181141	1.70562	-82.7375	-108.463	-0.0131461	0.0259569	0
0	0	38.5	0	0	0	0	0	3	0	0	3.73364	0	0	0.0900523	-0.729208	0.780401	1.76658	-29.0383	-68.9412	0.436882	0.0237047	0
0	0	39	0	1	0	1	0	0	1	0	9.72426	0	0	0.632644	0.532856	0.0622799	2.00845	-6.44677	1.41023	-0.141822	0.0195418	0
0	0	39	1				0	0		0	8.67015	0	0	-2.08022	-2.05686	0.128691	-0.250584	-103.469	-114.793	-0.101545	-0.0590617
0	0	39.5	0	1	1	0	0	0	1	0	10.771	-10.1318	1									0
0	0	40.1	0	3	0	3	3	3	0	0	5.89075	0	0	0.073926	-0.199154	0.270335	0.276352	-21.3098	-29.1944	0.0323052	-0.0336695	-3.44099
0	0	40.2	3	0	0	0	0	0	0	0	7.78145	0	1	-0.344685	-0.562609	0.256097	-0.743919	-34.0957	-44.5375	0.0168623	-0.0686176	-0.501424
0	0	40.6	3	0	0	0	0	0	0	2	7.68899	7.88401	1	-2.47394	-1.95551	-0.60898	-3.79796	-134.542	-128.295	-0.665738	-0.202594	-0.446838
0	0	40.7	0	0	0	0	0	0	0	0	8.42106	-8.28178	1	-0.287112	-1.09273	0.661351	3.06419	-62.8205	-110.148	0.330482	0.0562413	0
0	0	41.5	2	3	3	0	2	3	0	0	9.18349	-7.11748	1	-0.582648	-1.02651	0.508006	-0.367885	-62.5746	-85.5186	0.216683	-0.109158	1.08981
0	0	41.7	0	0	0	0	0	0	0	0	8.39177	0	0	0.946795	-0.52875	1.51676	4.34942	-1.18268	-74.7057	1.04447	0.11196	0
0	0	42.2	0	3	0	3	0	0	0	0	8.78979	0	1	-0.771243	-0.0663216	-0.773641	-0.254296	-48.5535	-9.79062	-0.803566	-0.0513508	0
0	0	42.3	0	3	3	1	0	3	0	0	8.39177	0	0	-0.488542	-3.45642	2.8905	6.39824	-51.5742	-205.088	2.15802	0.194813	2.78842
0	0	42.7	0	0	0	0	0	0	0	0	3.73364	0	0	-0.684482	-0.398474	-0.251367	-1.06373	-49.533	-32.3526	-0.364444	-0.0859018	-1.629
0	0	42.7	0	0	0	0	0	0	0	0	8.78979	-7.88401	0	1.49419	1.35382	0.0893554	4.43482	29.253	43.2614	-0.0901762	0.123192	-2.22888
0	0	43.3	1	3	0	3	0	0	0	0	3.73364	0	1	0.430841	0.271082	0.193665	1.732	0	1.11561	-0.0186134	0.029452	-4.21787
0	0	43.7	3	0	0	0	1	1	0	3	12.9227	0	0	-1.65265	-2.08037	0.551492	1.97769	-85.2992	-122.047	0.266788	0.0429837	0
0	0	43.8	0	0	0	0	0	0	0	0	10.1983	0	1	-0.0641531	-0.824411	0.871382	6.39831	-17.9373	-43.5619	0.502249	0.133445	-4.62188
0	0	44.1	0	3	3	2	0	0	0	0	7.78145	6.93954	0	0.700034	0.313689	0.426903	1.24256	6.50359	-3.1469	0.187264	0.00839173	-3.96381
0	0	44.3	0	0	0	0	0	0	0	0	8.42106	-6.93954	1	-2.04296	-1.71269	-0.463001	-2.53627	-109.595	-113.624	-0.515792	-0.133771	3.67811
0	0	44.4	0	0	0	0	0	0	0	0	12.9227	0	0	-0.414201	-0.916845	0.402421	0.998837	-59.6872	-99.3302	0.1793	-0.00868582	-1.33966
0	0	44.7	0	0	0	0	0	0	0	0	8.12447	0	0	-1.16034	-1.32829	0.190472	0.0551648	-72.9327	-88.3796	-0.0107339	-0.0592456	1.47033
0	0	45.1	0				0	0		0	3.73364	0	0
0	0	45.9	0	3	0	3	3	3	0	0	6.206	0	0									-1.83622
0	0	46.8	0	0	0	0	0	0	0	0	7.94474	0	1	-1.8818	-1.64584	-0.358398	6.13742	-138.1	-163.101	-0.416065	0.177149	-2.68319
0	0	48	0	0	0	0	0	0	0	0	8.78979	0	0	-0.302218	-0.453217	0.148169	2.15162	-41.8194	-48.4116	-0.0509445	0.0115364	1.67021
0	0	48.1	0	0	0	0	0	0	0	0	10.771	-10.4631	1	-1.29443	-1.32709	0.137147	0.330681	-84.211	-97.1045	-0.0696938	-0.0570137	0.257663
0	0	48.2	0	0	0	0	0	3	0	0	10.771	0	1									-1.70335
0	0	48.3	0	0	0	0	0	0	0	0	8.12447	-7.99811	1	5.04428	6.19242	-0.910279	17.2039	166.218	279.504	-0.866586	0.586549	-0.295218
0	0	48.6	1	0	0	0	0	0	0	0	8.42106	-8.28178	0	-8.17616	-7.12728	-1.16557	-7.98654	-304.114	-328.076	-1.10187	-0.299411	2.21007
0	0	49.1	0	3	3	3	1	1	0	0	7.78145	6.93954	0	1.22507	0.708328	0.604266	1.52952	7.03223	-16.8347	0.353495	0.00703223	1.31667
0	0	49.3	3	3	3	0	3	3	0	2	8.42106	0	1	0.482057	-0.36324	0.952765	9.90608	-7.67153	-47.9471	0.575954	0.33499	0
0	0	49.8	0	3	3	3	3	3	0	0	7.78145	0	0	0.820245	1.22808	-0.312266	0.405768	-22.7629	-3.55017	-0.369226	-0.0499112	2.87746
0	0	49.8	3	0	0	0	0	3	0	0	6.206	0	1	2.03496	2.21726	0.0182307	3.40008	20.3557	34.9503	-0.0982492	0.0627953	0
0	0	50.8	0	0	0	0	0	0	0	0	12.9227	0	0	-1.10128	-2.0069	0.952906	4.78703	-83.5175	-136.523	0.603064	0.0772816	-2.30438
0	0	51.5	0	1	1	0	0	0	1	0	8.42106	-6.93954	0	-0.346777	-0.605925	0.176829	1.11859	-37.638	-52.4098	-0.0128868	-0.0044518	0
0	0	52.2	0	1	0	1	0	1	1	0	7.94474	0	0									0
0	0	53.6	3	3	3	0	0	3	0	3	13.1367	0	0	1.43028	0.0311285	1.58344	4.66271	27.5698	-30.5884	1.07396	0.114304	7.98383
0	0	54.6	0	0	0	0	0	0	0	0	8.67015	0	0	-1.25129	-1.59081	0.270086	0.780527	-105.057	-146.185	0.078903	-0.0387838	0
0	0	56	0				0	0		0	8.42106	-8.28178	1	-2.02969	0.764311	-3.20816	-0.873622	-83.7078	-1.99833	-2.65393	-0.0390784
0	0	57.4	0	3	3	0	0	0	0	0	10.771	0	0									0
0	0	58.6	0	1	0	1	0	0	1	0	3.73364	0	0	-0.377804	-0.734334	0.312753	0.778958	-37.9307	-52.4336	0.0594752	-0.034807	-3.3498
0	1	12.8	0				0	0		0	7.94474	0	1
0	1	17.8	0	3	3	0	2	3	0	0	7.94474	0	0	2.03136	2.12102	0.299291	1.3285	207.723	313.421	-0.0418055	0.111411	-1.16529
0	1	18.7	0	0	0	0	0	0	0	0	7.68899	7.88401	0									0
0	1	20.9	3	3	3	3	0	1	0	0	12.0121	11.8273	1	1.22968	-0.176826	1.57048	6.01784	36.2688	-14.9806	1.03891	0.235353	2.73049
0	1	21.2	0	0	0	0	0	0	0	0	7.94474	0	0	-6.43905	-1.44077	-4.43294	-1.5914	-278.016	-56.778	-4.08346	-0.118559	1.75671
0	1	23.5	0	3	3	0	2	2	0	2	5.11655	0	1	0.593246	0.300468	0.433858	2.59831	16.6023	15.0397	0.14081	0.109184	-3.80335
0	1	23.5	1	3	3	0	0	0	0	0	9.18349	0	1	-1.24759	-0.107325	-0.965572	-4.6686	-64.6052	8.76785	-1.1221	-0.273188	-2.25439
0	1	27	0	0	0	0	0	0	0	0	8.78979	7.11748	1									-3.1367
0	1	27.8	0	0	0	0	0	0	0	0	12.9227	0	1	-2.91743	-2.22546	-0.856728	-4.99758	-139.419	-126.056	-0.93514	-0.248325	-7.14026
0	1	28.1	0	0	0	0	0	0	0	0	8.78979	-8.74577	0	4.14771	2.10039	2.34675	7.45299	204.178	134.883	1.66753	0.339525	1.43986
0	1	28.9	0	1	0	1	3	3	1	0	6.206	0	1	0.83115	2.01908	-1.24525	-0.293957	12.0094	100.63	-1.24382	-0.0641879	0.107588
0	1	29	0	0	0	0	0	0	0	0	7.94474	0	0	-0.813664	-0.907642	0.111867	-0.533451	-58.1452	-62.0352	-0.140837	-0.0675631	4.6631
0	1	29.4	1	0	0	0	0	0	0	0	6.206	0	1	-1.85215	-2.34549	0.523901	-2.0121	-103.799	-139.564	0.206082	-0.135453	-1.36289
0	1	30.1	0	3	0	3	0	0	0	0	7.94474	0	0	-2.69668	-3.38789	1.11368	0.633803	-138.744	-195.545	0.637164	-0.0102428	1.18148
0	1	30.3	0				0	0		0	6.206	0	0	0.140685	-0.06272	0.267058	0.88791	-27.5387	-35.6139	0.0260189	-0.00703997
0	1	31.5	0	0	0	0	0	0	0	0	8.12447	0	0	0.719932	0.412442	0.337599	1.41105	-82.4695	-132.108	0.190711	-0.0166112	1.43739
0	1	32.7	1	0	0	0	0	0	0	0	8.78979	0	1	1.37495	-0.241477	1.77394	7.62031	47.2786	-15.296	1.2179	0.291783	0
0	1	33.9	0				0	2		0	11.4899	-11.3607	0
0	1	34.4	2	0	0	0	0	0	0	0	8.12447	-7.99811	0	0.130391	-0.733041	0.821356	1.27127	-28.1413	-68.5943	0.467166	0.00117255	0
0	1	34.7	3	3	3	3	3	3	0	3	8.12447	-7.93296	0	4.63241	6.01998	0.4157	3.00855	187.508	312.513	0.194027	0.117583	-7.49376
0	1	34.8	0	0	0	0	0	0	0	0	7.94474	0	0	1.39015	1.9204	-0.660021	5.71918	-28.1127	21.2454	-0.721604	0.128975	3.78229
0	1	36.2	0	2	2	2	0	0	0	0	12.0121	0	0	-1.30185	-1.76738	0.306233	-0.248447	-101.538	-144.291	0.0847863	-0.052619	-3.94887
0	1	36.9	0	0	0	0	0	0	0	0	5.11655	-3.4969	0	-0.413445	-0.607171	0.134657	0.42577	-52.5694	-64.0995	-0.0692464	-0.0263824	0
0	1	37	0	0	0	0	0	0	0	0	8.78979	-8.74577	0									-2.84289
0	1	37.9	0	0	0	0	0	0	0	0	11.4899	0	0	0.558973	1.3968	-0.612287	1.74514	-10.9507	39.0117	-0.663209	0.0428901	-0.452585
0	1	37.9	3	3	3	0	0	3	0	0	7.94474	0	0	-1.81392	-0.0689285	-1.46934	-2.97871	-115.492	-25.5063	-1.3424	-0.169566	-4.66867
0	1	38.1	0	0	0	0	0	0	0	0	7.94474	0	0	0.218057	-0.0295239	0.205471	0.308148	-52.9705	-65.0839	-0.00492162	-0.0667264	0
0	1	38.2	0	0	0	0	0	0	0	0	8.78979	0	0	-1.01605	-1.5783	0.233267	0.995924	-70.2833	-109.106	0.0211268	0.0145029	0
0	1	38.3	0	0	0	0	0	0	0	0	12.0121	11.8273	0	-1.668	-1.07742	-0.537786	4.01449	-94.4305	-72.6046	-0.647238	0.0984393	0
0	1	38.4	0	0	0	0	0	2	0	0	7.94474	11.3607	1	-0.589394	-0.864816	0.148919	0.0372751	-54.7043	-72.5924	-0.0571605	-0.0351522	-2.02955
0	1	38.5	0	2	0	2	0	2	0	0	7.94474	0	0	-2.19982	-3.03762	0.214987	-0.510993	-103.804	-164.169	0.000687205	-0.0336495	3.36989
0	1	38.7	0				0	0		0	8.42106	-6.93954	0
0	1	39.2	1	0	0	0	0	0	0	0	8.42106	0	1	-3.06306	-2.5115	-0.910094	-2.85873	-167.026	-167.663	-0.886769	-0.156839	-0.210627
0	1	39.3	0	0	0	0	0	0	0	0	8.12447	0	0	0.0529847	-0.402972	0.442787	2.05665	-12.1229	-25.0278	0.150936	0.0412568	0
0	1	39.3	2	0	0	0	0	0	0	0	7.78145	0	1									-0.76345
0	1	39.4	0	0	0	0	0	0	0	0	8.12447	0	0	-2.85668	-2.80529	0.167337	-2.5413	-179.105	-204.524	-0.0634824	-0.206284	0.267221
0	1	39.5	0	0	0	0	0	0	0	0	9.18349	-7.11748	1	0.261719	-0.149079	0.404296	1.92127	-4.96679	-13.1811	0.120915	0.0326662	0.18355
0	1	39.7	0	0	0	0	0	1	0	0	7.94474	0	0	0.0241574	-1.24762	1.122	4.08009	-18.8883	-75.0981	0.685137	0.121067	4.2851
0	1	39.7	3	2	0	2	0	1	0	0	11.4899	0	1	0.526446	-0.398544	0.876307	5.34372	3.37361	-30.3625	0.502743	0.18195	2.13401
0	1	39.8	0	0	0	0	1	1	0	0	7.94474	0	0	0.936351	0.2007	0.554462	7.72073	-7.44918	-29.3161	0.243686	0.223235	-3.49034
0	1	40.5	0	0	0	0	0	0	0	0	5.11655	0	0	-0.070996	-0.0957227	0.0111076	1.14892	-20.5087	-17.1882	-0.160598	0.0185555	0
0	1	40.5	0	0	0	0	0	0	0	0	8.78979	0	0	-0.377447	-0.221942	-0.195458	-0.0366561	-53.5492	-52.8798	-0.294336	-0.04217	0
0	1	40.5	0	3	3	1	0	0	0	0	8.78979	0	0									4.45015
0	1	40.6	0	0	0	0	0	1	0	1	8.12447	-7.93296	0	1.99773	2.44973	-0.44706	1.51002	58.2056	108.989	-0.528754	0.0175789	1.56713
0	1	40.6	0	3	0	3	3	3	0	2	7.94474	0	0	0.233373	-0.200186	0.404182	1.381	-17.807	-38.3057	0.163261	0.0209128	-4.20774
0	1	40.6	1	1	1	0	0	3	1	2	3.73364	0	1	-0.524106	-1.346	1.01034	1.7863	-88.6121	-149.22	0.649711	-0.0106015	0
0	1	40.7	0	0	0	0	0	0	0	0	3.73364	0	0	-2.15628	-1.04703	-1.19546	-1.96649	-149.045	-114.238	-1.07914	-0.129857	0
0	1	40.7	0	0	0	0	0	0	0	0	6.206	0	0	-0.943622	-0.21037	-0.627974	0.300897	-95.0343	-62.6085	-0.673641	-0.0709698	1.2636
0	1	40.7	0	0	0	0	0	2	0	0	8.12447	0	0	-0.23926	-0.299972	0.0444362	0.038357	-38.1079	-40.2576	-0.132247	-0.0406485	-1.581
0	1	41.1	0	0	0	0	0	0	0	0	7.68899	7.88401	0	-1.44713	-1.55697	0.0121434	-1.59444	-76.7538	-85.0093	-0.180005	-0.108883	-1.70799
0	1	41.1	0	2	0	2	0	2	0	0	8.78979	0	0	0.955912	1.16537	-0.20655	2.11669	5.84962	29.0141	-0.327819	0.0367356	0
0	1	41.5	0	0	0	0	0	0	0	0	7.94474	0	0	-5.49257	-0.210483	-5.17766	-1.0221	-267.93	-37.9668	-4.32066	-0.107412	0
0	1	41.7	0	1	0	0	3	3	1	0	6.206	0	0	1.21344	0.642215	0.547726	6.71717	23.2228	8.96319	0.252903	0.235895	-0.597069
0	1	41.7	0	3	0	3	3	3	0	0	3.73364	0	0	-1.14725	-0.726387	-0.422514	-3.16682	-67.3827	-51.0948	-0.523351	-0.173142	0.89716
0	1	41.9	3	0	0	0	1	3	0	0	12.9227	-12.8589	0	5.92343	5.28711	1.16075	10.8576	210.516	239.886	0.773652	0.379048	-3.675
0	1	42.7	0	0	0	0	0	0	0	0	7.94474	0	0	0.3007	0.10495	0.198194	1.54864	-5.8492	-5.19929	-0.0323478	0.0205805	0
0	1	43.2	0	0	0	0	0	0	0	0	8.78979	0	0	0.239808	-0.293501	0.616415	3.70186	-25.3388	-49.0296	0.328173	0.0683942	1.54365
0	1	43.4	0	0	0	0	0	0	0	0	9.72426	0	1	-0.759131	-1.24011	0.614434	0.494401	-49.5596	-74.9437	0.322005	-0.0247798	1.13861
0	1	43.7	0	0	0	0	0	1	0	0	7.5062	8.0267	0									0
0	1	43.8	0	0	0	0	0	0	0	0	7.94474	0	0	0.355199	2.72065	-2.3324	-1.5428	-12.8035	129.199	-2.03222	-0.111973	0
0	1	44.2	0	0	0	0	0	0	0	0	9.18349	-7.11748	1	-1.74511	-0.914095	-0.809363	-3.15389	-106.429	-75.8613	-0.788072	-0.176043	0
0	1	44.4	0	0	0	0	0	1	0	0	8.39177	0	0	-2.62377	-2.71227	0.170699	-0.0902523	-133.183	-163.026	-0.0238382	-0.0538966	-2.78199
0	1	44.4	3	3	3	3	3	3	0	3	7.94474	0	1	-1.98278	-0.583892	-1.44256	-0.395495	-115.322	-72.4072	-1.24822	-0.0408354	-4.91534
0	1	45	0	0	0	0	0	0	0	0	7.78145	0	0	-1.23688	-1.62386	0.677649	6.19199	-79.466	-110.707	0.351591	0.186399	0
0	1	45.3	0	0	0	0	0	0	0	0	8.78979	7.11748	1	-0.0832522	0.236043	-0.295624	0.213928	-19.9827	-3.70812	-0.397393	-0.0257508	-1.30374
0	1	45.7	0	0	0	0	0	0	0	0	6.206	0	1	-0.30955	-0.311484	0.00776636	-0.351713	-33.6901	-34.3064	-0.163188	-0.0521786	0
0	1	45.8	0	0	0	0	0	0	0	0	6.206	0	1	0.92465	1.82724	-0.818605	2.02296	0.225185	57.6473	-0.803575	0.0256711	-2.3735
0	1	45.8	0	0	0	0	0	0	0	0	8.12447	0	1	0.212641	0.201655	0.0378466	1.41356	-23.2556	-21.4968	-0.118734	0.00332223	0
0	1	45.9	0	3	3	0	2	3	0	0	7.94474	0	0									-4.0818
0	1	46	0	0	0	0	0	0	0	0	7.94474	0	0	1.25021	1.71418	-0.396519	2.21303	-4.1161	23.6134	-0.441543	0.0233968	-3.0167
0	1	46.1	0	0	0	0	0	0	0	0	12.9227	-12.8589	0									0
0	1	46.1	1	0	0	0	0	0	0	0	12.9227	-11.8273	0	0.123163	-0.0144993	0.210765	7.86104	-26.0575	-28.5073	-0.000972967	0.212469	0
0	1	46.3	0	0	0	0	0	0	0	0	12.9227	-12.7563	0	0.652996	0.564492	0.0534348	3.91947	-8.01768	-1.55899	-0.129926	0.0543421	0
0	1	46.5	0	0	0	0	0	2	0	0	7.94474	0	0	-0.307634	-0.214634	-0.0758558	0.341194	-50.9263	-52.1786	-0.204292	-0.036525	0
0	1	46.5	0	3	3	0	0	3	0	2	11.4899	0	0	1.54063	0.291227	1.2752	6.1921	30.4195	-16.6121	0.846775	0.175398	0
0	1	46.7	0	0	0	0	0	0	0	0	8.42106	0	0	-2.37483	-2.14169	-0.0500249	0.724363	-120.929	-129.439	-0.208043	-0.0472518	-4.90777
0	1	46.7	1	3	3	1	0	0	0	0	7.94474	0	0	2.38182	2.63989	-0.505739	11.2238	57.1403	102.404	-0.563553	0.363681	-4.53305
0	1	46.8	0	0	0	0	0	0	0	0	11.4899	0	0	2.04088	1.15205	1.00322	6.9118	27.7495	-2.60893	0.644684	0.187369	0
0	1	46.9	0	1	0	1	0	0	1	0	7.94474	0	0	0.101784	0.545068	-0.401729	2.28787	-40.5833	-23.3975	-0.45612	0.0306446	0
0	1	47.1	0	0	0	0	0	0	0	0	8.78979	0	0	0.54624	0.0498543	0.525576	2.80931	-14.6265	-35.6392	0.265293	0.0395533	-0.227924
0	1	47.6	0				0	0		0	6.206	0	0	0.609472	1.2156	-0.523831	0.867413	3.06075	45.7073	-0.583569	-0.00877416
0	1	48	0	0	0	0	0	0	0	0	4.97921	0	0	-1.30879	-1.09482	-0.376361	1.48278	-63.4854	-64.3208	-0.458777	0.0292367	-2.24524
0	1	48.4	0	0	0	0	0	0	0	0	7.94474	0	0									-2.78199
0	1	48.5	2	3	3	0	0	3	0	2	6.206	0	0	5.16842	6.23069	0.337035	4.90985	59.9498	74.1602	0.2564	0.0950316	-4.69021
0	1	49	0	0	0	0	0	0	0	0	8.78979	0	0	0.562752	-0.475794	1.03164	6.95336	1.03003	-39.1413	0.618039	0.177372	0
0	1	49	0	0	0	0	0	0	0	0	11.4899	0	0	-1.2976	-1.86127	0.36654	0.0164196	-65.1571	-100.099	0.116661	-0.0372033	0.278227
0	1	49.1	0	0	0	0	0	0	0	2	7.94474	0	0									0
0	1	49.2	0	3	3	3	0	0	0	0	8.78979	0	1									-4.94028
0	1	49.3	0	0	0	0	0	0	0	0	8.78979	-8.40957	0									-2.72782
0	1	49.3	0	3	3	0	0	3	0	0	7.94474	0	0	-0.156714	-1.10162	0.960976	4.11823	-54.1617	-112.875	0.61924	0.0898902	-3.14484
0	1	49.4	2	0	0	0	0	2	0	0	7.94474	0	1									0
0	1	49.9	0	0	0	0	0	0	0	0	7.94474	0	1	-0.477562	0.636659	-1.13173	-3.44898	-65.5314	-21.5699	-1.0401	-0.184885	0
0	1	50.1	0	0	0	0	0	0	0	0	5.11655	0	0	-0.540821	-0.42336	-0.100277	-1.30065	-49.638	-45.7295	-0.249879	-0.106116	-2.08178
0	1	50.1	0	2	2	0	0	0	0	0	7.68899	7.88401	0	-1.36558	0.33357	-1.78398	-2.73484	-113.561	-33.1413	-1.53366	-0.188882	0
0	1	50.5	3	0	0	0	0	0	0	0	8.78979	0	1	-1.35912	-0.341117	-0.843408	-3.21123	-115.016	-82.0112	-0.790034	-0.190426	-0.199236
0	1	50.8	0	0	0	0	0	0	0	0	7.94474	0	1	-1.05752	1.95337	-2.20669	-3.63768	-46.9054	104.619	-1.90306	-0.14867	0
0	1	50.8	2	0	0	0	3	3	0	0	7.94474	0	1	0.932804	3.5855	-2.22982	-3.19963	-6.18718	144.574	-1.87057	-0.171797	2.84798
0	1	51.5	0	3	3	0	0	3	0	0	7.94474	0	0	1.65525	2.32938	-0.525638	3.14743	-41.657	-18.2518	-0.48721	0.0064418	1.54746
0	1	52	1	3	3	3	2	3	0	1	7.5062	-7.39657	0	-1.01122	-1.29652	0.233897	0.566582	-6.19406	-4.39579	-0.0755126	0.0119885	-2.55468
0	1	52.1	0	3	3	2	0	0	0	0	8.78979	0	0	0.0525082	-1.58234	1.63579	5.36741	-19.8578	-90.8105	1.10974	0.123386	-2.35789
0	1	52.3	0	3	2	3	0	0	0	0	8.78979	-8.40957	0	1.9073	2.29592	-0.134059	2.05284	46.9695	90.437	-0.254313	0.029253	-2.55404
0	1	53	0	0	0	0	0	0	0	0	12.9227	0	0	-1.35341	-1.75551	0.342608	0.674914	-78.4509	-116.099	0.115192	-0.00985564	0.850944
0	1	53	0	3	3	3	0	0	0	0	8.78979	0	0									-4.60621
0	1	53.9	0	0	0	0	3	3	0	0	7.94474	0	0	1.00868	1.06627	-0.0991546	3.42478	2.48188	20.0619	-0.260817	0.0432261	0
0	1	54.1	0	0	0	0	0	0	0	0	11.4899	0	0	-2.68438	2.1441	-3.63054	-9.90287	-125.977	49.0382	-3.00749	-0.340731	1.14374
0	1	54.2	0	2	2	2	0	3	0	0	7.78145	0	1	-0.201759	-0.194248	-0.0035568	3.55726	-29.8328	-27.4139	-0.185181	0.0874826	-1.65931
0	1	55.7	0	0	0	0	1	3	0	0	4.54863	0	0	-1.947	-1.88143	0.0637018	-1.48663	-94.9767	-107.093	-0.116912	-0.120577	1.27475
0	1	56.1	0	0	0	0	0	0	0	0	7.94474	0	0	1.66314	2.55274	-0.989766	1.14329	1.57338	54.3942	-0.943	-0.0521465	0
0	1	56.2	0	0	0	0	0	0	0	0	7.5062	8.0267	0	2.52097	1.76971	0.629101	8.68862	45.434	33.5817	0.333614	0.195169	-3.61839
0	1	56.2	0	0	0	0	0	0	0	0	7.94474	0	0									0
0	1	56.3	0	0	0	0	0	0	0	0	8.67015	0	0	3.51454	3.43746	0.801136	5.86555	104.417	132.416	0.490757	0.159152	0
0	1	56.4	3	0	0	0	0	0	0	0	6.68	0	0	-0.804212	-1.26785	0.605108	5.17822	-38.0082	-58.6347	0.270469	0.109853	0
0	1	56.5	0	0	0	0	0	0	0	0	7.94474	0	0	-0.414859	0.856599	-1.52065	2.0922	-33.7187	18.0558	-1.37082	0.0232768	-4.9725
0	1	56.5	0	2	0	2	0	0	0	0	7.94474	0	0	-1.33245	-1.01157	-0.292196	2.06728	-88.2415	-87.4225	-0.398327	-0.00634683	-2.29132
0	1	56.7	0				0	1		0	7.94474	0	0	-0.423496	-0.945667	0.554153	4.28806	-47.3755	-74.0106	0.2379	0.068116
0	1	57.5	0	0	0	0	0	0	0	0	8.42106	8.36982	0									-4.60391
0	1	58	0				0	3		1	6.206	0	0
0	1	61.3	0	0	0	0	0	0	0	0	7.94474	0	0	3.31933	7.94849	-2.27778	2.47655	63.728	282.754	-1.8909	0.0181491	0
0	1	61.9	0	0	0	0	0	0	0	0	7.94474	0	0	-1.2129	-0.736025	-0.362429	-0.8877	-101.622	-96.9932	-0.430087	-0.120768	0.877281
0	1	62	0	0	0	0	0	0	0	0	12.9227	0	1	-0.563092	-0.415846	-0.148144	2.3101	-54.1194	-53.2285	-0.274717	0.00200442	0
0	1	63.3	0	0	0	0	0	0	0	0	7.94474	0	0	-3.06535	-1.34484	-1.80657	-0.754934	-133.352	-91.8367	-1.54624	-0.0574503	0.113163
0	1	64.9	3				0	3		0	11.4899	0	1
0	1	66.9	0	3	3	0	0	3	0	0	11.4899	0	0	-0.42536	-0.188024	-0.247832	-1.19263	-50.0512	-45.9148	-0.342425	-0.0810747	-0.544299
0	1	71.4	1				0	0		0	6.206	0	0
1	0	19.1	0	3	3	0	0	1	0	0	12.9227	0	1									-2.34827
1	0	25.2	0	0	0	0	0	0	0	0	8.78979	0	0	-0.238813	0.226875	-0.369052	-1.55532	-25.2616	6.48921	-0.58198	-0.0959477	0
1	0	35.2	1	0	0	0	0	0	0	2	8.78979	0	1	1.4206	0.707675	0.710002	3.4782	8.57503	-4.86691	0.344353	0.0586347	-3.05185
1	0	36	0	2	0	2	0	0	0	0	3.73364	0	1	1.76562	1.39208	0.38574	2.22304	2.00027	-3.60049	0.109145	0.0172024	0
1	0	36.7	0				0	0		0	7.94474	0	0	-0.964512	-1.49986	0.539539	3.13134	-62.7385	-84.6866	0.184799	0.057355
1	0	37	0	0	0	0	0	0	0	0	7.5062	0	1	-1.27346	-0.840638	-0.480985	-2.25072	-64.3772	-50.0499	-0.615557	-0.10755	0
1	0	40.4	3	0	0	0	0	0	0	3	4.54863	0	0	-1.97162	-1.85022	-0.133606	-3.44129	-93.5587	-101.176	-0.30332	-0.153913	-0.700415
1	0	41.5	0				0	0		0	7.94474	0	0
1	0	41.7	0	3	0	3	0	0	0	0	6.206	0	0	1.19193	-0.190572	1.32618	6.73973	-1.25229	-52.8047	0.891976	0.170937	0.620156
1	0	41.7	0	3	3	0	0	2	0	0	6.206	0	0	-1.59168	-1.21854	-0.407572	-2.52258	-88.9121	-87.9519	-0.500571	-0.124823	4.40389
1	0	44	1	3	3	3	3	3	0	0	7.5062	8.0267	0	-0.0778679	-1.24799	1.20648	5.77734	6.49503	-15.2824	0.661401	0.135441	-5.6635
1	0	45.3	3	0	0	0	0	0	0	3	7.94474	0	1	-5.27191	-1.79223	-5.00606	-3.02535	-160.85	-87.3067	-4.12903	-0.0934695	0
1	0	46.8	0	0	0	0	2	2	0	0	8.78979	0	1	-0.202989	1.52486	-1.53821	-1.46009	-18.9818	38.7629	-1.39075	-0.0653374	0
1	0	47.6	0	0	0	0	0	0	0	0	7.94474	0	1	-0.572986	-0.0388076	-0.651448	1.76711	-32.1959	-20.6663	-0.655875	0.0208839	1.38392
1	0	47.9	1	0	0	0	0	0	0	1	3.73364	0	1	1.50914	1.91352	-0.185094	1.57499	2.19789	14.3862	-0.238111	0.00919119	-0.150737
1	0	52.3	0	0	0	0	0	2	0	0	7.94474	-7.43093	0									-1.1229
1	0	52.7	0	0	0	0	0	3	0	0	4.54863	0	0	0.0716132	-0.979409	0.705683	2.78058	-38.9105	-86.0332	0.473796	0.032849	-2.22651
1	0	54	0	0	0	0	0	0	0	0	12.9227	0	1									0
1	0	55.7	1	0	0	0	0	3	0	0	8.78979	7.11748	0	-2.00988	-2.39615	0.466921	1.02077	-85.9821	-114.257	0.248625	-0.0331413	0.13892
1	1	33.1	0				0	0		0	3.73364	0	0
1	1	34.3	1	0	0	0	2	3	0	0	7.94474	0	0	-0.619883	3.1714	-3.13854	-0.0281647	-62.477	94.9169	-2.86362	-0.0497413	0
1	1	34.9	0	0	0	0	0	3	0	0	12.9227	0	0	-4.15613	-4.31831	0.187245	-2.72395	-44.3973	-45.6306	-0.210483	-0.0374088	-9.1584
1	1	38.4	0	0	0	0	0	0	0	0	7.94474	0	0	-3.05119	-1.27736	-1.72887	-2.37615	-111.738	-54.3069	-1.70286	-0.118466	-4.22591
1	1	46	0	0	0	0	0	0	0	0	7.94474	0	0	0.267625	-0.0699311	0.354946	4.65036	6.8271	4.32383	0.0966072	0.121295	0
1	1	47.6	0	0	0	0	0	0	0	0	6.206	0	0	-1.10118	-1.72032	0.53192	1.09812	-69.7852	-102.841	0.292855	-0.0295873	-3.59684
1	1	47.7	0	0	0	0	0	0	0	0	7.94474	0	0	0.850457	0.627525	0.184683	5.51583	-15.7795	-22.0449	0.0124236	0.0930529	0
1	1	49.5	0				0	0		0	8.78979	0	0
1	1	52.4	0	0	0	0	0	0	0	0	8.78979	0	1	-0.275033	-0.651802	0.260201	0.284482	-25.3806	-46.1466	0.108482	-0.012921	0
